# Supplementary material for: Filamentous Temperature-Sensitive Z Protein J175 Regulates Maize Chloroplasts’ and Amyloplasts’ Division and Development
Source: Plants (Basel). 2025 Jul 16;14(14):2198. doi: 10.3390/plants14142198 (PMC12298180; doi:10.3390/plants14142198)
Supplement: Supplementary file 1 [file plants-14-02198-s001.zip]

Archive with 1 entries (1 files):
- plants-3719031-supplementary.pdf
